# Supplementary material for: Disruption of Histidine Biosynthesis Impairs Outer Membrane Stability and Intracellular Survival of Brucella melitensis, Resulting in Attenuated Virulence
Source: Microorganisms. 2026 Jun 12;14(6):1323. doi: 10.3390/microorganisms14061323 (PMC13303184; doi:10.3390/microorganisms14061323)
Supplement: Supplementary file 1 [file microorganisms-14-01323-s001.zip]

Archive with 1 entries (1 files):
- microorganisms-4362250-supplementary.pdf
